# Supplementary material for: A Novel Selenium-Based Nanozyme (GSH-Se) Ameliorates Colitis in Mice by Modulating the Nrf2/Keap1 and GPx4 Pathways
Source: Int J Mol Sci. 2025 Feb 21;26(5):1866. doi: 10.3390/ijms26051866 (PMC11900211; doi:10.3390/ijms26051866)
Supplement: Supplementary file 1 [file ijms-26-01866-s001.zip]

Archive with 1 entries (1 files):
- ijms-3474337-supplementary.pdf
